# Supplementary material for: National and subnational trends of birthweight in Peru: Pooled analysis of 2,927,761 births between 2012 and 2019 from the national birth registry
Source: Lancet Reg Health Am. 2021 Jul 13;1:100017. doi: 10.1016/j.lana.2021.100017 (PMC8447569; doi:10.1016/j.lana.2021.100017)
Supplement: Supplementary file 2 [file mmc2.zip]

Archive with 3 entries (3 files):
- Cleaning & extraction 20210126.R
- Descriptive results 20210326.R
- nacimientos_peru_2012_2019_2020-12-22_intergrowth.csv
