# Supplementary material for: National and subnational trends of birthweight in Peru: Pooled analysis of 2,927,761 births between 2012 and 2019 from the national birth registry
Source: Lancet Reg Health Am. 2021 Jul 13;1:100017. doi: 10.1016/j.lana.2021.100017 (PMC8447569; doi:10.1016/j.lana.2021.100017)
Supplement: Supplementary file 2 [file mmc2.zip › Cleaning & extraction 20210126.R]

library(readxl)
library(stringr)


rm(list=ls())


### - READ AL DATASETS
setwd("C:/Users/rcarrill/Box Sync/MINSA - Accesso a la Información Pública/Nacimientos/01.Datos")
d12 <- as.data.frame(read_excel("Nacimientos 2012-2019.xlsx", sheet = "2012"))
d13 <- as.data.frame(read_excel("Nacimientos 2012-2019.xlsx", sheet = "2013"))
d14 <- as.data.frame(read_excel("Nacimientos 2012-2019.xlsx", sheet = "2014"))
d15 <- as.data.frame(read_excel("Nacimientos 2012-2019.xlsx", sheet = "2015"))
d16 <- as.data.frame(read_excel("Nacimientos 2012-2019.xlsx", sheet = "2016"))
d17 <- as.data.frame(read_excel("Nacimientos 2012-2019.xlsx", sheet = "2017"))
d18 <- as.data.frame(read_excel("Nacimientos 2012-2019.xlsx", sheet = "2018"))
d19 <- as.data.frame(read_excel("Nacimientos 2012-2019.xlsx", sheet = "2019"))


### CHECK VARIABLE NAMES ARE CONSISTENT
summary(names(d12)==names(d13))
summary(names(d12)==names(d14))
summary(names(d12)==names(d15))
summary(names(d12)==names(d16))
summary(names(d12)==names(d17))
summary(names(d12)==names(d18))
summary(names(d12)==names(d19))


summary(names(d13)==names(d14))
summary(names(d13)==names(d15))
summary(names(d13)==names(d16))
summary(names(d13)==names(d17))
summary(names(d13)==names(d18))
summary(names(d13)==names(d19))


summary(names(d14)==names(d15))
summary(names(d14)==names(d16))
summary(names(d14)==names(d17))
summary(names(d14)==names(d18))
summary(names(d14)==names(d19))


summary(names(d15)==names(d16))
summary(names(d15)==names(d17))
summary(names(d15)==names(d18))
summary(names(d15)==names(d19))


summary(names(d16)==names(d17))
summary(names(d16)==names(d18))
summary(names(d16)==names(d19))


summary(names(d17)==names(d18))
summary(names(d17)==names(d19))


summary(names(d18)==names(d19))


### CREATE YEAR INDICATOR
d12$year <- 2012
d13$year <- 2013
d14$year <- 2014
d15$year <- 2015
d16$year <- 2016
d17$year <- 2017
d18$year <- 2018
d19$year <- 2019


### POOL DATASTES
data <- rbind(d12,
              d13,
              d14,
              d15,
              d16,
              d17,
              d18,
              d19)
(nrow(d12)+nrow(d13)+nrow(d14)+nrow(d15)+nrow(d16)+nrow(d17)+nrow(d18)+nrow(d19))==nrow(data)
rm(d12,
   d13,
   d14,
   d15,
   d16,
   d17,
   d18,
   d19)
dim(data)
table(data$year)


### - CLEAN VARIABLES
table(data$PESO_NACIDO)
class(data$PESO_NACIDO)
data$peso_nac <- as.numeric(data$PESO_NACIDO)
#NAs introduced by coercion because there were 89 "NULL" in the original variable
data$peso_nac[which(data$peso_nac == 9999)] <- NA #ASSUME 9999 IS MISSING 
summary(data$peso_nac)
data <- data[which(!is.na(data$peso_nac)),]
dim(data)
data <- subset(data, peso_nac >= 500)
data <- subset(data, peso_nac <= 5500)
summary(data$peso_nac)
dim(data)


class(data$DUR_EMB_PARTO)
table(data$DUR_EMB_PARTO, useNA = c("always"))
data$DUR_EMB_PARTO[which(data$DUR_EMB_PARTO == 99)] <- NA
data$duracion_embarazo <- as.numeric(data$DUR_EMB_PARTO)
table(data$duracion_embarazo, useNA = c("always"))
data <- data[which(!is.na(data$duracion_embarazo)),]
dim(data)
data <- subset(data, duracion_embarazo >= 22)
data <- subset(data, duracion_embarazo <= 44)
summary(data$duracion_embarazo)
dim(data)


table(data$Tipo_Parto, useNA = c("always"))
data$tipo_parto <- ifelse(data$Tipo_Parto == "UNICO", 0,
                   ifelse(data$Tipo_Parto == "DOBLE", 1, 
                   ifelse(data$Tipo_Parto %in% c("TRIPLE", "MAS DE TRES"), 2, NA)))
data$tipo_parto <- factor(data$tipo_parto, 
                          levels = c(0,1,2),
                          labels = c("Unico",
                                     "Doble",
                                     "Tres+"))
table(data$tipo_parto, data$Tipo_Parto, useNA = c("always"))
table(data$tipo_parto, useNA = c("always"))
data <- data[which(!is.na(data$tipo_parto)),]
dim(data)


table(data$Malformación_Congénita, useNA = c("always"))
data$is_malformacion_congenita <- ifelse(data$Malformación_Congénita == "SI", 1, 
                                  ifelse(data$Malformación_Congénita == "NO", 0, NA))
table(data$is_malformacion_congenita, data$Malformación_Congénita, useNA = c("always"))
data$is_malformacion_congenita <- factor(data$is_malformacion_congenita, 
                                         levels = c(0,1),
                                         labels = c("No", "Si"))
table(data$is_malformacion_congenita, useNA = c("always"))
dim(data)
#data <- subset(data, is_malformacion_congenita %in% c(0, NA))


#table(data$TALLA_NACIDO)
#class(data$TALLA_NACIDO)
#data$TALLA_NACIDO <- str_replace(data$TALLA_NACIDO, ",", ".")
#data$talla_nac <- as.numeric(data$TALLA_NACIDO)
##NAs introduced by coercion because there were 325 "NULL" in the original variable
#data$talla_nac[which(data$talla_nac > 9000)] <- NA #ASSUME 9999 IS MISSING 
#summary(data$talla_nac)
#data <- data[which(!is.na(data$talla_nac)),]
#data <- subset(data, talla_nac >= 45)
#data <- subset(data, talla_nac <= 55)
#summary(data$talla_nac)


data$DPTO_EESS[which(data$DPTO_EESS == "NULL")] <- NA
data$PROV_EESS[which(data$PROV_EESS == "NULL")] <- NA
data$DIST_EESS[which(data$DIST_EESS == "NULL")] <- NA
table(data$DPTO_EESS, useNA = c("always"))
table(data$PROV_EESS, useNA = c("always"))
table(data$DIST_EESS, useNA = c("always"))
data <- data[which(!is.na(data$DPTO_EESS)),]
data <- data[which(!is.na(data$PROV_EESS)),]
data <- data[which(!is.na(data$DIST_EESS)),]
dim(data)


#data$tipo_institucion <- ifelse(data$Institución == "MINSA", 0, 
#                         ifelse(data$Institución == "ESSALUD", 1,
#                         ifelse(data$Institución == "GOBIERNO REGIONAL", 2, 
#                         ifelse(data$Institución == "PRIVADO", 3,
#                         ifelse(data$Institución %in% c("SANIDAD DE LA FUERZA AEREA DEL PERU",
#                                                        "SANIDAD DE LA POLICIA NACIONAL DEL PERU",
#                                                        "SANIDAD DEL EJERCITO DEL PERU",
#                                                        "SANIDAD DE LA MARINA DE GUERRA DEL PERU",
#                                                        "MUNICIPALIDAD DISTRITAL",
#                                                        "OTRO"), 4, NA)))))
#data$tipo_institucion <- factor(data$tipo_institucion, 
#                                levels = c(0,1,2,3,4),
#                                labels = c("MINSA", 
#                                           "ESSALUD",
#                                           "GOBIERNO REGIONAL", 
#                                           "PRIVADO", 
#                                           "OTROS"))
#table(data$Institución, data$tipo_institucion, useNA = c("always"))
#table(data$tipo_institucion, useNA = c("always"))


#data$Categoria[which(data$Categoria %in% c("NULL", "Sin Categoría"))] <- NA
#class(data$Categoria)
#table(data$Categoria, useNA = c("always"))


data$day <- as.numeric(substr(data$FE_NACIDO, 7, 8))     # CLEANING DATES      
data$mon <- as.numeric(substr(data$FE_NACIDO, 5, 6))
data$yea <- as.numeric(substr(data$FE_NACIDO, 1, 4))
data$fecha_nac <- as.Date(with(data, paste(yea, mon, day, sep="-")), "%Y-%m-%d") 
data <- subset(data, select = -c(day, mon, yea))
summary(data$fecha_nac)
dim(data)


#class(data$APGAR_5_NACIDO)
#table(data$APGAR_5_NACIDO, useNA = c("always"))
#data$APGAR_5_NACIDO[which(data$APGAR_5_NACIDO == 99)] <- NA
#data$apgar_5 <- as.numeric(data$APGAR_5_NACIDO)
#data$apgar_5[which(data$apgar_5 == 80)] <- 8
#table(data$APGAR_5_NACIDO, data$apgar_5, useNA = c("always"))


data$condicion_parto <- ifelse(data$Condicion_Parto == "CESAREA", 0,
                        ifelse(data$Condicion_Parto == "ESPONTANEO", 1, 
                        ifelse(data$Condicion_Parto == "INSTRUMENTADO", 2, 
                        ifelse(data$Condicion_Parto %in% c("NO SE CONOCE", "OTRO"), 3, NA))))
data$condicion_parto <- factor(data$condicion_parto, 
                               levels = c(0,1,2,3),
                               labels = c("Cesarea", 
                                          "Espontaneo", 
                                          "Instrumentado",
                                          "Desconocido/Otro"))
table(data$condicion_parto, data$Condicion_Parto, useNA = c("always"))
table(data$condicion_parto, useNA = c("always"))
dim(data)


table(data$Financiador_Parto, useNA = c("always"))
data$financiador <- ifelse(data$Financiador_Parto == "USUARIO", 0, 
                    ifelse(data$Financiador_Parto == "SIS", 1,
                    ifelse(data$Financiador_Parto == "ESSALUD", 2,
                    ifelse(data$Financiador_Parto == "PRIVADOS", 3,
                    ifelse(data$Financiador_Parto %in% c("NO SE CONOCE", 
                                                         "SOAT",
                                                         "OTROS", 
                                                         "SANIDAD NAVAL",
                                                         "SANIDAD EP",
                                                         "SANIDAD PNP",
                                                         "SANIDAD FAP", 
                                                         "EXONERADO"), 4, NA)))))
data$financiador <- factor(data$financiador, 
                           levels = c(0,1,2,3,4),
                           labels = c("Usuario", 
                                      "SIS", 
                                      "ESSALUD",
                                      "Privados", 
                                      "Otros"))
table(data$Financiador_Parto, data$financiador, useNA = c("always"))
table(data$financiador, useNA = c("always"))
data <- data[which(!is.na(data$financiador)),]
dim(data)


table(data$Lugar_Nacido, useNA = c("always"))
data$lugar_nacimiento <- ifelse(data$Lugar_Nacido == "ESTABLECIMIENTO DE SALUD", 0,
                         ifelse(data$Lugar_Nacido == "DOMICILIO", 1, 
                         ifelse(data$Lugar_Nacido %in% c("CENTRO DE TRABAJO",
                                                         "NO SE CONOCE",
                                                         "OTRO",
                                                         "VIA PUBLICA"), 2, NA)))
data$lugar_nacimiento <- factor(data$lugar_nacimiento,
                                levels = c(0,1,2),
                                labels = c("Establecimient Salud",
                                           "Domicilio",
                                           "Otros"))
table(data$Lugar_Nacido, data$lugar_nacimiento, useNA = c("always"))
table(data$lugar_nacimiento, useNA = c("always"))
dim(data)


#table(data$Estado_Civil, useNA = c("always"))
#data$Estado_Civil[which(data$Estado_Civil %in% c("NO SE CONOCE", "NULL"))] <- NA
#data$estado_civil <- ifelse(data$Estado_Civil == "CASADO", 0, 
#                     ifelse(data$Estado_Civil == "SOLTERO", 1, 
#                     ifelse(data$Estado_Civil == "CONVIVIENTE", 2, 
#                     ifelse(data$Estado_Civil %in% c("DIVORCIADO", "SEPARADO", "VIUDO"), 3, NA))))
#data$estado_civil <- factor(data$estado_civil,
#                            levels = c(0,1,2,3),
#                            labels = c("Casado", 
#                                       "Soltero",
#                                       "Conviviente", 
#                                       "Divor/Sepa/Viu"))
#table(data$estado_civil, data$Estado_Civil, useNA = c("always"))
#table(data$estado_civil, useNA = c("always"))


table(data$Nivel_Intrucción_Madre, useNA = c("always"))
data$Nivel_Intrucción_Madre[which(data$Nivel_Intrucción_Madre %in% c("IGONORADO", "NULL"))] <- NA
data <- data[which(!is.na(data$Nivel_Intrucción_Madre)),]
#data$educa_madre <- ifelse(data$Nivel_Intrucción_Madre %in% c("NINGUN NIVEL/ILETRADO"), 0,
#                    ifelse(data$Nivel_Intrucción_Madre %in% c("INCIAL/PRE-ESCOLAR", 
#                                                              "PRIMARIA COMPLETA", 
#                                                              "PRIMARIA INCOMPLETA", 
#                                                              "SECUNDARIA COMPLETA", 
#                                                              "SECUNDARIA INCOMPLETA"), 1, 
#                    ifelse(data$Nivel_Intrucción_Madre %in% c("SUPERIOR NO UNIV. COMP.",
#                                                              "SUPERIOR NO UNIV. INC.", 
#                                                              "SUPERIOR UNIV. COMP.", 
#                                                              "SUPERIOR UNIV. INC."), 2, NA)))
#data$educa_madre <- factor(data$educa_madre, 
#                           levels = c(0,1,2),
#                           labels = c("Ninguno",
#                                      "Hasta secundaria completa",
#                                      "Superior"))
#table(data$Nivel_Intrucción_Madre, data$educa_madre, useNA = c("always"))
#data <- data[which(!is.na(data$educa_madre)),]
#table(data$educa_madre, useNA = c("always"))
dim(data)


#class(data$Num_embar_madre)
#table(data$Num_embar_madre, useNA = c("always"))
#data$num_embarazo <- ifelse(data$Num_embar_madre == "1", 1,
#                     ifelse(data$Num_embar_madre == "2", 2, 
#                     ifelse(data$Num_embar_madre == "3", 3, 
#                     ifelse(data$Num_embar_madre == "4", 4,
#                     ifelse(data$Num_embar_madre == ">=5", 5, NA)))))
#data$num_embarazo <- factor(data$num_embarazo, 
#                            levels = c(1,2,3,4,5),
#                            labels = c("1", "2", "3", "4", "5+"))
#table(data$Num_embar_madre, data$num_embarazo, useNA = c("always"))
#table(data$num_embarazo, useNA = c("always"))
#data <- data[which(!is.na(data$num_embarazo)),]
   


class(data$Edad_Madre)
table(data$Edad_Madre)
data$edad_madre <- as.numeric(data$Edad_Madre)
summary(data$edad_madre)
data <- data[which(data$edad_madre >= 9),]
dim(data)


### - SAVE EXTRACTED/POOLED/HARMONIZED DATASET
write.csv(data[,c("year", 
                  "DPTO_EESS",
                  "PROV_EESS",
                  "DIST_EESS",
                  "condicion_parto",
                  "lugar_nacimiento",
                  "financiador",
                  "tipo_parto",
                  "edad_madre",
                  "Nivel_Intrucción_Madre",
                  "fecha_nac",
                  "duracion_embarazo",
                  "sexo_nacido",
                  "peso_nac",
                  "is_malformacion_congenita")], 
paste0("C:/Users/rcarrill/Box Sync/MINSA - Accesso a la Información Pública/Nacimientos/01.Datos/nacimientos_peru_2012_2019_", Sys.Date(), ".csv"), row.names = F)
####################################################################################################
