# Supplementary material for: National and subnational trends of birthweight in Peru: Pooled analysis of 2,927,761 births between 2012 and 2019 from the national birth registry
Source: Lancet Reg Health Am. 2021 Jul 13;1:100017. doi: 10.1016/j.lana.2021.100017 (PMC8447569; doi:10.1016/j.lana.2021.100017)
Supplement: Supplementary file 2 [file mmc2.zip › Descriptive results 20210326.R]

data <- read.csv("C:/Users/rcarrill/Box Sync/MINSA - Accesso a la Informaci�n P�blica/Nacimientos/01.Datos/nacimientos_peru_2012_2019_2020-12-22_intergrowth.csv")

prop.table(table(data$sexo_nacido))
summary(data$duracion_embarazo)
sd(data$duracion_embarazo)


summary(data$edad_madre)
sd(data$edad_madre)


table(data$tipo_parto)
prop.table(table(data$tipo_parto))


table(data$lugar_nacimiento)
prop.table(table(data$lugar_nacimiento))


### TABLE 1
table(data$sexo_nacido, data$year)
prop.table(table(data$sexo_nacido, data$year), 2)


tapply(data$duracion_embarazo, data$year, summary)
tapply(data$duracion_embarazo, data$year, sd)


tapply(data$edad_madre, data$year, summary)
tapply(data$edad_madre, data$year, sd)


prop.table(table(data$tipo_parto, data$year),2)
prop.table(table(data$lugar_nacimiento, data$year), 2)
